# Supplementary material for: Urinary Sodium Excretion and Obesity Markers among Bangladeshi Adult Population: Pooled Data from Three Cohort Studies
Source: Nutrients. 2022 Jul 21;14(14):3000. doi: 10.3390/nu14143000 (PMC9323227; doi:10.3390/nu14143000)
Supplement: Supplementary file 1 [file nutrients-14-03000-s001.zip]

Archive with 1 entries (1 files):
- nutrients-1777541-supplementary.pdf
